# Supplementary material for: Liquid–liquid phase separation of LARP7 restrains HIV-1 replication
Source: EMBO Rep. 2025 Mar 20;26(8):1935–56. doi: 10.1038/s44319-025-00421-9 (PMC12019422; doi:10.1038/s44319-025-00421-9)
Supplement: Supplementary file 2 — Movie EV1 [file 44319_2025_421_MOESM2_ESM.zip]

Archive with 2 entries (2 files):
- Movie EV1.avi
- movie EV1.txt
